# Supplementary material for: Impact of single nucleotide polymorphisms of immunomodulatory factors on treatment response and prognosis in acute myeloid leukemia
Source: Front Immunol. 2025 Mar 31;16:1571332. doi: 10.3389/fimmu.2025.1571332 (PMC11994645; doi:10.3389/fimmu.2025.1571332)
Supplement: Supplementary file 2 [file Table1.xlsx]

## Sheet: AML 
Sample Number	（dead 1，live 2）	OS	EFS	yes1no	（male1，female2）	Age	Age≥60（2）＜60（1）	Risk stratification（Favor 0，mediate 1， worse 2）	BM Blasts＜70%（0）≥70%（1）	WBC＜100（1），≥100（2）	Hb≥60（1），＜60（2）	PLT＞50（1），≤50（2）	M3（1）M4-M5（2）Others（3）	Relapsed（1）no relapsed（0）	2 cycle therapy CR,(1)，no CR (0)，Not evaluated（2）	Chromosome karyotype (normal 0, abnormal 1)	chemo treatment（no 0，yes 1）	Primary induction chemotherapy regimens (including anthracyclines/Ara-C[1], no 0, no treatment2)	Primary induction chemotherapy regimen (including anthracyclines 1, no anthracyclines 0, no treatment2)	RS1132339	Co-dominant	dominant	Recessive	Rs2071746	Co-dominant	dominant	Recessive	Rs7211	Co-dominant	dominant	Recessive	Rs9245	Co-dominant	dominant	Recessive	Rs12488654	Co-dominant	dominant	Recessive	rs2071747	GG(0),CC(2),CG(1)	dominant	Recessive	rs8126	Co-dominant	dominant	Recessive
2	0			0	2	69	2	2	0	1	1	2	3	0	0	0	1	1	0	G	2	1	1	T	0	0	0	AG	1	1	0	G	0	0	0	G	0	0	0	CG	1	1	0	T	0	0	0
4	1	1	1	1	1	42	1	2	1	1	1	2	3	0	2	0	1	1	1	GC	1	1	0	TA	1	1	0	G	0	0	0	G	0	0	0	G	0	0	0	G	0	0	0	T	0	0	0
5	0	11	11	0	1	41	1	0	0	1	1	1	3	0	1	1	1	1	1	G	2	1	1	T	0	0	0	G	0	0	0	G	0	0	0	GA	1	1	0	G	0	0	0	T	0	0	0
7	1	6	6	1	1	54	1	2	1	1	1	1	2	0	2	0	0	2	2	GC	1	1	0	TA	1	1	0	AG	1	1	0	GT	1	1	0	GA	1	1	0	G	0	0	0	C	2	1	1
8	0	54	54	0	1	41	1	0	1	1	1	1	2	0	1	1	1	1	1	C	0	0	0	TA	1	1	0	AG	1	1	0	GT	1	1	0	A	2	1	1	G	0	0	0	T	0	0	0
9	1	21	14	1	1	44	1	0	1	1	1	2	2	1	1	0	1	1	1	G	2	1	1	TA	1	1	0	G	0	0	0	G	0	0	0	A	2	1	1	CG	1	1	0	C	2	1	1
10	1	2	2	1	1	49	1	1	1	1	2	1	3	0	0	0	1	1	1	C	0	0	0	T	0	0	0	G	0	0	0	G	0	0	0	G	0	0	0	G	0	0	0	C	2	1	1
12	0	47	47	0	2	49	1	1	1	1	1	1	3	0	2	0	0	2	2	C	0	0	0	TA	1	1	0	G	0	0	0	G	0	0	0	GA	1	1	0	G	0	0	0	T	0	0	0
13	0	48	48	0	2	62	2	2	0	1	1	1	2	0	2	0	0	2	2	G	2	1	1	TA	1	1	0	G	0	0	0	G	0	0	0	GA	1	1	0	G	0	0	0	T	0	0	0
15	1	23	21	1	2	40	1	2	1	1	1	1	2	1	0	1	1	1	0	C	0	0	0	TA	1	1	0	G	0	0	0	GT	1	1	0	GA	1	1	0	G	0	0	0	T	0	0	0
16	1	6	6	1	1	45	1	2	1	1	1	2	3	0	1	1	1	1	1	GC	1	1	0	T	0	0	0	G	0	0	0	G	0	0	0	GA	1	1	0	CG	1	1	0	T	0	0	0
17	1	19	18	1	2	51	1	2	1	1	1	2	2	1	1	0	1	1	1	G	2	1	1	A	2	1	1	G	0	0	0	GT	1	1	0	GA	1	1	0	G	0	0	0	T	0	0	0
18	0	60	8	1	2	29	1	0	0	1	1	1	2	1	1	0	1	1	1	GC	1	1	0	A	2	1	1	G	0	0	0	T	2	1	1	GA	1	1	0	G	0	0	0	T	0	0	0
19	1	4	4	1	1	34	1	1	0	1	1	2	3	0	1	0	1	1	1	G	2	1	1	T	0	0	0	AG	1	1	0	G	0	0	0	G	0	0	0	G	0	0	0	T	0	0	0
20	1	37	37	1	1	37	1	1	1	1	2	2	2	0	1	0	1	1	1	C	0	0	0	TA	1	1	0	G	0	0	0	GT	1	1	0	GA	1	1	0	G	0	0	0	T	0	0	0
21	1	0	1	1	2	54	1	2	1	2	1	2	2	0	2	0	0	2	2	GC	1	1	0	TA	1	1	0	A	2	1	1	G	0	0	0	G	0	0	0	G	0	0	0	T	0	0	0
22	1	10	14	1	2	16	1	1	0	1	1	2	3	1	1	1	1	1	1	G	2	1	1	T	0	0	0	AG	1	1	0	G	0	0	0	G	0	0	0	G	0	0	0	T	0	0	0
23	0			0	1	17	1	1	1	1	1	2	3	0	1	0	1	1	1	GC	1	1	0	A	2	1	1	G	0	0	0	GT	1	1	0	A	2	1	1	G	0	0	0	T	0	0	0
26	0			0	1	71	2	1	1	2	1	1	2	0	2	0	1	1	0	G	2	1	1	A	2	1	1	G	0	0	0	T	2	1	1	GA	1	1	0	G	0	0	0	T	0	0	0
27	0			0	1	38	1	2	1	1	1	2	3	0	1	1	1	1	1	GC	1	1	0	T	0	0	0	G	0	0	0	G	0	0	0	A	2	1	1	G	0	0	0	T	0	0	0
28	0	128	128	0	2	24	1	1	1	2	1	2	2	0	1	0	1	1	1	G	2	1	1	A	2	1	1	G	0	0	0	GT	1	1	0	GA	1	1	0	G	0	0	0	T	0	0	0
30	0	129	129	0	1	46	1	0	1	1	1	1	2	0	0	1	1	1	1	GC	1	1	0	TA	1	1	0	G	0	0	0	G	0	0	0	A	2	1	1	G	0	0	0	C	2	1	1
31	0	129	129	0	2	13	1	1	1	1	1	2	2	0	1	0	1	1	1	C	0	0	0	T	0	0	0	G	0	0	0	G	0	0	0	G	0	0	0	G	0	0	0	C	2	1	1
32	1	13	13	1	1	45	1	2	1	1	1	1	2	0	2	0	1	1	0	GC	1	1	0	TA	1	1	0	AG	1	1	0	G	0	0	0	GA	1	1	0	G	0	0	0	C	2	1	1
33	0			0	2	22	1	0	1	1	1	1	2	0	0	0	1	1	0	GC	1	1	0	TA	1	1	0	G	0	0	0	GT	1	1	0	GA	1	1	0	G	0	0	0	T	0	0	0
35	1	1	1	1	2	29	1	1	1	1	2	2	2	0	2	0	1	1	1	G	2	1	1	T	0	0	0	AG	1	1	0	G	0	0	0	G	0	0	0	CG	1	1	0	T	0	0	0
37	0			0	1	65	2	1	1	1	1	1	2	0	2	0	0	2	2	G	2	1	1	T	0	0	0	G	0	0	0	G	0	0	0	A	2	1	1	G	0	0	0	T	0	0	0
40	1	6	6	1	1	44	1	1	1	1	1	2	2	0	0	0	1	1	1	GC	1	1	0	TA	1	1	0	G	0	0	0	GT	1	1	0	GA	1	1	0	G	0	0	0	T	0	0	0
42	1	14	12	1	2	33	1	1	1	1	2	2	2	1	1	0	1	1	1	GC	1	1	0	TA	1	1	0	G	0	0	0	GT	1	1	0	GA	1	1	0	G	0	0	0	T	0	0	0
43	1	42	42	1	2	57	1	1	0	1	1	2	2	0	1	0	1	1	1	GC	1	1	0	TA	1	1	0	G	0	0	0	GT	1	1	0	A	2	1	1	G	0	0	0	T	0	0	0
44	1	0	0	1	1	28	1	1	1	2	1	2	2	0	2	0	0	2	2	GC	1	1	0	T	0	0	0	G	0	0	0	GT	1	1	0	G	0	0	0	G	0	0	0	T	0	0	0
45	1	81	81	1	1	39	1	1	1	2	2	2	2	0	2	1	1	1	1	C	0	0	0	T	0	0	0	AG	1	1	0	G	0	0	0	GA	1	1	0	G	0	0	0	T	0	0	0
46	1	9	9	1	1	48	1	1	0	1	1	2	2	0	1	0	1	1	1	GC	1	1	0	T	0	0	0	AG	1	1	0	G	0	0	0	GA	1	1	0	G	0	0	0	T	0	0	0
48	1	31	31	1	1	52	1	1	1	1	1	2	2	0	2	1	0	2	2	G	2	1	1	T	0	0	0	AG	1	1	0	G	0	0	0	GA	1	1	0	G	0	0	0	T	0	0	0
49	0	105	7	1	1	38	1	1	1	2	1	1	2	1	1	0	1	1	1	C	0	0	0	T	0	0	0	AG	1	1	0	G	0	0	0	A	2	1	1	G	0	0	0	T	0	0	0
50	0	102	102	0	1	25	1	2	0	1	1	1	2	0	1	1	1	1	1	GC	1	1	0	TA	1	1	0	AG	1	1	0	GT	1	1	0	GA	1	1	0	G	0	0	0	T	0	0	0
51	1	27	24	1	2	61	2	2	0	1	1	1	2	1	1	1	1	1	1	G	2	1	1	TA	1	1	0	G	0	0	0	G	0	0	0	GA	1	1	0	G	0	0	0	C	2	1	1
52	1	31	27	1	2	47	1	1	0	1	1	2	2	1	1	0	1	1	1	C	0	0	0	A	2	1	1	G	0	0	0	G	0	0	0	G	0	0	0	G	0	0	0	T	0	0	0
53	1	21	21	1	2	50	1	0	1	1	2	1	2	0	2	0	1	1	1	GC	1	1	0	T	0	0	0	AG	1	1	0	G	0	0	0	A	2	1	1	G	0	0	0	T	0	0	0
54	1	1	1	1	2	57	1	1	0	1	1	1	2	0	2	0	1	1	1	GC	1	1	0	A	2	1	1	AG	1	1	0	G	0	0	0	G	0	0	0	G	0	0	0	T	0	0	0
55	1	17	13	1	2	48	1	1	0	1	1	1	2	1	1	0	1	1	0	G	2	1	1	T	0	0	0	G	0	0	0	T	2	1	1	A	2	1	1	G	0	0	0	T	0	0	0
57	0	114	114	0	1	32	1	2	1	1	1	2	2	0	2	1	1	1	1	C	0	0	0	TA	1	1	0	AG	1	1	0	G	0	0	0	GA	1	1	0	G	0	0	0	T	0	0	0
59	1	2	2	1	1	49	1	1	1	1	2	2	2	0	1	0	1	1	1	GC	1	1	0	TA	1	1	0	G	0	0	0	G	0	0	0	GA	1	1	0	G	0	0	0	T	0	0	0
60	1	39	4	1	1	31	1	1	0	1	1	1	2	1	1	0	1	1	1	GC	1	1	0	T	0	0	0	G	0	0	0	T	2	1	1	G	0	0	0	G	0	0	0	T	0	0	0
61	1	2	2	1	2	35	1	1	0	2	1	1	2	0	1	0	1	1	1	C	0	0	0	TA	1	1	0	AG	1	1	0	GT	1	1	0	G	0	0	0	G	0	0	0	C	2	1	1
62	1	26	5	1	1	29	1	1	1	1	2	1	2	1	1	0	1	1	1	C	0	0	0	A	2	1	1	G	0	0	0	GT	1	1	0	G	0	0	0	G	0	0	0	T	0	0	0
63	1	3	3	1	2	44	1	2	1	1	2	2	2	0	0	0	1	1	1	G	2	1	1	TA	1	1	0	AG	1	1	0	G	0	0	0	G	0	0	0	G	0	0	0	T	0	0	0
64	1	84	84	1	1	55	1	1	1	1	2	1	2	0	2	0	1	1	1	G	2	1	1	TA	1	1	0	G	0	0	0	G	0	0	0	GA	1	1	0	G	0	0	0	T	0	0	0
65	1	7	7	1	2	66	2	2	1	2	1	2	2	0	0	1	1	1	1	GC	1	1	0	A	2	1	1	AG	1	1	0	G	0	0	0	GA	1	1	0	G	0	0	0	T	0	0	0
66	0	116	12	1	1	55	1	0	1	1	1	2	3	1	1	1	1	1	1	C	0	0	0	T	0	0	0	AG	1	1	0	G	0	0	0	GA	1	1	0	G	0	0	0	T	0	0	0
67	1	7	7	1	1	66	2	0	1	1	1	1	2	0	0	0	1	1	1	GC	1	1	0	TA	1	1	0	G	0	0	0	G	0	0	0	A	2	1	1	G	0	0	0	T	0	0	0
68	1	3	3	1	2	61	2	1	1	1	1	2	2	0	0	1	1	1	0	GC	1	1	0	A	2	1	1	AG	1	1	0	G	0	0	0	A	2	1	1	G	0	0	0	T	0	0	0
70	1	3	3	1	1	36	1	1	1	1	2	2	2	0	1	0	1	1	1	GC	1	1	0	TA	1	1	0	G	0	0	0	G	0	0	0	GA	1	1	0	G	0	0	0	C	2	1	1
71	0	99	99	0	1	50	1	1	1	1	1	1	2	0	1	0	1	1	1	C	0	0	0	T	0	0	0	AG	1	1	0	GT	1	1	0	G	0	0	0	CG	1	1	0	T	0	0	0
72	1	10	10	1	1	17	1	1	1	1	1	2	2	0	1	1	1	1	1	G	2	1	1	TA	1	1	0	G	0	0	0	G	0	0	0	G	0	0	0	G	0	0	0	C	2	1	1
73	1	86	84	1	1	56	1	1	1	1	1	2	3	1	1	0	1	1	0	C	0	0	0	T	0	0	0	G	0	0	0	GT	1	1	0	A	2	1	1	CG	1	1	0	T	0	0	0
75	1	7	7	1	1	57	1	1	1	1	1	2	2	0	0	0	1	1	1	GC	1	1	0	A	2	1	1	G	0	0	0	T	2	1	1	G	0	0	0	G	0	0	0	C	2	1	1
76	0	102	102	0	2	27	1	0	1	1	1	1	2	0	1	1	1	1	1	C	0	0	0	A	2	1	1	G	0	0	0	G	0	0	0	G	0	0	0	G	0	0	0	C	2	1	1
77	1	24	12	1	2	37	1	1	0	1	2	1	2	1	1	0	1	1	1	C	0	0	0	A	2	1	1	AG	1	1	0	G	0	0	0	GA	1	1	0	G	0	0	0	T	0	0	0
78	1	8	8	1	1	36	1	1	1	1	2	2	2	0	1	0	1	1	1	GC	1	1	0	T	0	0	0	G	0	0	0	G	0	0	0	G	0	0	0	CG	1	1	0	C	2	1	1
80	0			0	1	17	1	0	0	1	1	2	3	0	1	1	1	1	1	C	0	0	0	A	2	1	1	G	0	0	0	GT	1	1	0	GA	1	1	0	G	0	0	0	T	0	0	0
81	0	97	11	1	1	50	1	0	1	1	1	1	2	1	1	0	1	1	1	GC	1	1	0	T	0	0	0	G	0	0	0	G	0	0	0	A	2	1	1	G	0	0	0	T	0	0	0
82	1	8	8	1	1	71	2	1	1	1	1	1	2	0	1	0	1	1	0	G	2	1	1	T	0	0	0	AG	1	1	0	G	0	0	0	G	0	0	0	G	0	0	0	T	0	0	0
83	0	98	98	0	2	48	1	1	1	2	1	1	2	0	1	0	1	1	1	GC	1	1	0	TA	1	1	0	G	0	0	0	G	0	0	0	G	0	0	0	G	0	0	0	T	0	0	0
84	1	18	18	1	2	48	1	2	0	1	1	2	2	0	0	1	1	1	1	GC	1	1	0	T	0	0	0	AG	1	1	0	G	0	0	0	GA	1	1	0	G	0	0	0	C	2	1	1
86	0			0	1	62	2	1	1	1	1	1	2	0	2	1	0	2	2	GC	1	1	0	TA	1	1	0	G	0	0	0	GT	1	1	0	GA	1	1	0	G	0	0	0	T	0	0	0
87	1	1	1	1	2	83	2	1	1	1	1	1	2	0	2	1	1	1	0	GC	1	1	0	TA	1	1	0	G	0	0	0	G	0	0	0	GA	1	1	0	CG	1	1	0	C	2	1	1
88	1	8	8	1	1	72	2	2	1	1	2	2	2	0	2	1	0	2	2	C	0	0	0	TA	1	1	0	G	0	0	0	T	2	1	1	G	0	0	0	G	0	0	0	T	0	0	0
91	1	18	12	1	2	57	1	2	0	1	1	2	2	1	1	1	1	1	1	C	0	0	0	A	2	1	1	G	0	0	0	GT	1	1	0	GA	1	1	0	G	0	0	0	T	0	0	0
93	1	14	14	1	1	22	1	1	1	1	1	1	2	0	2	0	0	2	2	GC	1	1	0	T	0	0	0	G	0	0	0	G	0	0	0	A	2	1	1	G	0	0	0	T	0	0	0
94	1	5	5	1	1	72	2	1	0	1	1	2	3	0	2	0	1	1	1	G	2	1	1	T	0	0	0	G	0	0	0	G	0	0	0	GA	1	1	0	G	0	0	0	CT	1	1	0
95	0		6	1	2	47	1	1	1	1	1	2	2	1	1	0	1	1	1	C	0	0	0	TA	1	1	0	G	0	0	0	T	2	1	1	GA	1	1	0	G	0	0	0	CT	1	1	0
96	1	12	8	1	1	67	2	1	1	1	1	2	2	1	1	0	1	1	0	C	0	0	0	TA	1	1	0	G	0	0	0	T	2	1	1	GA	1	1	0	G	0	0	0	T	0	0	0
97	0			0	2	46	1	2	0	1	1	1	2	0	1	0	1	1	1	G	2	1	1	A	2	1	1	G	0	0	0	GT	1	1	0	GA	1	1	0	G	0	0	0	T	0	0	0
98	0			0	2	48	1	1	1	1	1	1	2	0	2	0	1	1	1	GC	1	1	0	TA	1	1	0	G	0	0	0	G	0	0	0	GA	1	1	0	G	0	0	0	C	2	1	1
100	1	2	2	1	2	41	1	1	1	2	1	1	2	0	0	0	1	1	1	GC	1	1	0	TA	1	1	0	G	0	0	0	G	0	0	0	GA	1	1	0	G	0	0	0	T	0	0	0
101	1	3	3	1	1	55	1	1	1	1	1	1	2	0	0	0	1	1	0	G	2	1	1	TA	1	1	0	G	0	0	0	T	2	1	1	GA	1	1	0	G	0	0	0	T	0	0	0
104	1	3	3	1	1	41	1	2	0	1	2	2	3	0	0	1	1	1	1	GC	1	1	0	TA	1	1	0	G	0	0	0	GT	1	1	0	GA	1	1	0	CG	1	1	0	T	0	0	0
108	1	0	0	1	2	54	1	0	0	1	1	2	3	0	2	1	0	2	2	GC	1	1	0	A	2	1	1	A	2	1	1	G	0	0	0	A	2	1	1	G	0	0	0	T	0	0	0
109	1	12	12	1	2	46	1	0	0	1	1	2	2	0	2	1	1	1	1	GC	1	1	0	T	0	0	0	G	0	0	0	GT	1	1	0	GA	1	1	0	G	0	0	0	T	0	0	0
110	0		22	1	1	33	1	0	1	2	1	2	2	1	1	0	1	1	1	C	0	0	0	T	0	0	0	G	0	0	0	G	0	0	0	G	0	0	0	G	0	0	0	T	0	0	0
111	1	1	1	1	1	67	2	1	1	2	1	2	2	0	2	1	0	2	2	GC	1	1	0	A	2	1	1	G	0	0	0	GT	1	1	0	G	0	0	0	G	0	0	0	T	0	0	0
112	1	16	14	1	2	50	1	1	0	1	1	2	2	1	1	0	1	1	1	G	2	1	1	T	0	0	0	AG	1	1	0	G	0	0	0	GA	1	1	0	G	0	0	0	T	0	0	0
114	0			0	1	30	1	0	0	1	2	2	2	0	1	0	1	1	1	C	0	0	0	TA	1	1	0	G	0	0	0	G	0	0	0	GA	1	1	0	G	0	0	0	C	2	1	1
115	1	18	8	1	2	28	1	0	0	1	1	2	2	1	1	1	1	1	1	G	2	1	1	TA	1	1	0	G	0	0	0	GT	1	1	0	GA	1	1	0	G	0	0	0	T	0	0	0
117	1	7	3	1	1	25	1	1	0	2	2	2	2	1	1	0	1	1	1	GC	1	1	0	TA	1	1	0	G	0	0	0	GT	1	1	0	GA	1	1	0	G	0	0	0	T	0	0	0
118	1	16	12	1	2	25	1	1	0	1	1	2	3	1	1	0	1	1	1	GC	1	1	0	TA	1	1	0	G	0	0	0	G	0	0	0	GA	1	1	0	G	0	0	0	T	0	0	0
120	1	20	20	1	1	45	1	1	1	1	1	1	2	0	1	0	1	1	1	GC	1	1	0	TA	1	1	0	A	2	1	1	G	0	0	0	GA	1	1	0	G	0	0	0	T	0	0	0
121	0	11	11	0	1	26	1	1	0	1	1	1	2	0	1	1	1	1	1	G	2	1	1	A	2	1	1	G	0	0	0	G	0	0	0	GA	1	1	0	G	0	0	0	T	0	0	0
124	1	0	0	1	2	35	1	2	1	2	1	2	2	0	2	0	0	2	2	GC	1	1	0	TA	1	1	0	G	0	0	0	G	0	0	0	GA	1	1	0	G	0	0	0	T	0	0	0
126	0	32	32	0	2	43	1	0	1	1	1	2	2	0	1	1	1	1	1	GC	1	1	0	A	2	1	1	AG	1	1	0	G	0	0	0	A	2	1	1	G	0	0	0	T	0	0	0
127	0	33	33	0	1	37	1	1	0	1	1	2	3	0	1	0	1	1	1	GC	1	1	0	A	2	1	1	G	0	0	0	G	0	0	0	A	2	1	1	G	0	0	0	T	0	0	0
128	1	7	7	1	2	62	2	2	1	2	1	2	2	0	0	1	1	1	0	C	0	0	0	T	0	0	0	G	0	0	0	G	0	0	0	G	0	0	0	G	0	0	0	T	0	0	0
129	1	7	7	1	1	53	1	2	1	1	1	2	3	0	2	1	1	1	1	GC	1	1	0	TA	1	1	0	AG	1	1	0	GT	1	1	0	G	0	0	0	G	0	0	0	T	0	0	0
130	1	11	11	1	2	55	1	0	0	1	1	1	2	0	1	0	1	1	1	GC	1	1	0	A	2	1	1	G	0	0	0	GT	1	1	0	GA	1	1	0	G	0	0	0	T	0	0	0
131	1	41	41	1	1	34	1	1	0	1	1	2	2	0	1	0	1	1	0	C	0	0	0	TA	1	1	0	G	0	0	0	GT	1	1	0	A	2	1	1	G	0	0	0	C	2	1	1
132	1	2	2	1	1	59	1	1	1	1	1	2	2	0	2	0	1	1	1	GC	1	1	0	TA	1	1	0	G	0	0	0	G	0	0	0	GA	1	1	0	G	0	0	0	T	0	0	0
133	1	2	2	1	2	72	2	2	1	1	1	2	2	0	2	1	0	2	2	C	0	0	0	TA	1	1	0	G	0	0	0	G	0	0	0	GA	1	1	0	G	0	0	0	T	0	0	0
134	1	2	2	1	1	48	1	1	1	1	1	1	3	0	2	0	0	2	2	GC	1	1	0	TA	1	1	0	G	0	0	0	G	0	0	0	GA	1	1	0	G	0	0	0	T	0	0	0
136	0	38	38	0	2	40	1	2	0	1	1	2	2	0	2	0	1	1	1	G	2	1	1	TA	1	1	0	G	0	0	0	G	0	0	0	A	2	1	1	G	0	0	0	T	0	0	0
138	1	6	6	1	2	69	2	2	1	2	1	1	2	0	1	0	1	1	0	C	0	0	0	TA	1	1	0	G	0	0	0	G	0	0	0	A	2	1	1	G	0	0	0	T	0	0	0
139	0	38	38	0	2	49	1	2	1	1	1	2	2	0	0	1	1	1	1	G	2	1	1	T	0	0	0	G	0	0	0	T	2	1	1	GA	1	1	0	G	0	0	0	T	0	0	0
140	1	12	12	1	1	53	1	2	1	1	1	2	2	0	1	1	1	1	0	GC	1	1	0	T	0	0	0	AG	1	1	0	G	0	0	0	A	2	1	1	G	0	0	0	T	0	0	0
143	1	0	0	1	1	48	1	1	0	1	1	1	2	0	2	1	1	1	0	GC	1	1	0	T	0	0	0	AG	1	1	0	GT	1	1	0	GA	1	1	0	G	0	0	0	T	0	0	0
144	0			0	1	39	1	1	1	1	1	2	2	0	2	1	1	1	1	GC	1	1	0	TA	1	1	0	G	0	0	0	G	0	0	0	GA	1	1	0	G	0	0	0	T	0	0	0
146	1	8	8	1	2	23	1	1	1	2	1	2	2	0	2	1	1	1	0	GC	1	1	0	A	2	1	1	G	0	0	0	GT	1	1	0	GA	1	1	0	G	0	0	0	T	0	0	0
147	1	18	11	1	2	67	2	2	0	1	1	1	2	1	0	0	1	1	0	C	0	0	0	TA	1	1	0	G	0	0	0	G	0	0	0	GA	1	1	0	G	0	0	0	C	2	1	1
148	1	19	19	1	2	63	2	0	1	1	1	2	2	0	1	0	1	1	1	G	2	1	1	A	2	1	1	G	0	0	0	GT	1	1	0	G	0	0	0	G	0	0	0	T	0	0	0
150	0	9	9	0	1	78	2	1	1	1	1	2	3	0	1	0	1	0	0	GC	1	1	0	A	2	1	1	G	0	0	0	G	0	0	0	GA	1	1	0	G	0	0	0	T	0	0	0
151	0	9	9	0	1	74	2	1	1	1	1	2	2	0	2	0	0	2	2	GC	1	1	0	A	2	1	1	G	0	0	0	G	0	0	0	GA	1	1	0	G	0	0	0	T	0	0	0
154	1	4	4	1	1	66	2	2	1	1	1	2	2	0	2	0	1	1	0	G	2	1	1	T	0	0	0	G	0	0	0	G	0	0	0	GA	1	1	0	C	2	1	1	T	0	0	0
155	1	1	10	1	2	62	2	1	1	2	1	2	2	0	2	0	0	2	2	GC	1	1	0	T	0	0	0	G	0	0	0	GT	1	1	0	G	0	0	0	G	0	0	0	T	0	0	0
156	0		8	1	1	54	1	2	0	1	1	1	2	1	1	1	1	1	1	G	2	1	1	A	2	1	1	G	0	0	0	G	0	0	0	A	2	1	1	G	0	0	0	T	0	0	0
157	1	1	1	1	2	30	1	1	1	1	1	2	3	0	2	1	0	2	2	G	2	1	1	A	2	1	1	AG	1	1	0	GT	1	1	0	A	2	1	1	G	0	0	0	T	0	0	0
160	0	10	10	0	1	35	1	1	1	1	1	2	2	0	1	1	1	1	1	C	0	0	0	T	0	0	0	G	0	0	0	T	2	1	1	A	2	1	1	G	0	0	0	T	0	0	0
162	0			0	2	15	1	2	0	1	1	1	2	0	0	0	1	1	1	GC	1	1	0	TA	1	1	0	AG	1	1	0	G	0	0	0	G	0	0	0	G	0	0	0	T	0	0	0
163	0		9	1	1	68	2	2	0	1	1	1	2	1	1	1	1	1	0	G	2	1	1	TA	1	1	0	G	0	0	0	G	0	0	0	GA	1	1	0	G	0	0	0	T	0	0	0
164	0	10	10	0	1	48	1	0	1	1	1	2	3	0	1	1	1	1	1	GC	1	1	0	A	2	1	1	G	0	0	0	G	0	0	0	GA	1	1	0	G	0	0	0	T	0	0	0
166	0	10	10	0	1	52	1	0	0	1	1	1	2	0	1	0	1	1	1	G	2	1	1	A	2	1	1	G	0	0	0	GT	1	1	0	G	0	0	0	G	0	0	0	T	0	0	0
167	0	10	10	0	2	37	1	2	0	1	1	1	2	0	1	0	1	1	0	GC	1	1	0	A	2	1	1	G	0	0	0	GT	1	1	0	GA	1	1	0	G	0	0	0	T	0	0	0
168	0	10	10	0	2	81	2	2	1	1	1	1	2	0	1	0	1	0	0	C	0	0	0	TA	1	1	0	AG	1	1	0	G	0	0	0	GA	1	1	0	G	0	0	0	T	0	0	0
171	1	10	10	1	2	53	1	0	0	1	2	2	2	0	1	1	1	1	1	GC	1	1	0	TA	1	1	0	G	0	0	0	G	0	0	0	GA	1	1	0	G	0	0	0	T	0	0	0
173	0	0	11	0	2	49	1	1	1	1	1	1	2	0	2	0	0	2	2	GC	1	1	0	T	0	0	0	G	0	0	0	G	0	0	0	GA	1	1	0	G	0	0	0	T	0	0	0
174	0	11	11	0	2	15	1	0	0	1	1	2	2	0	1	0	1	1	1	G	2	1	1	T	0	0	0	G	0	0	0	GT	1	1	0	GA	1	1	0	G	0	0	0	T	0	0	0
175	0	11	11	0	2	54	1	1	1	1	1	1	2	0	1	0	1	1	0	GC	1	1	0	T	0	0	0	AG	1	1	0	G	0	0	0	A	2	1	1	CG	1	1	0	T	0	0	0
176	0	11	9	1	2	33	1	1	1	1	1	2	2	1	1	0	1	1	1	G	2	1	1	TA	1	1	0	AG	1	1	0	G	0	0	0	GA	1	1	0	G	0	0	0	T	0	0	0
177	1	7	7	1	2	74	2	1	1	2	1	2	2	0	1	0	1	0	0	G	2	1	1	T	0	0	0	G	0	0	0	GT	1	1	0	GA	1	1	0	G	0	0	0	T	0	0	0
179	1	2	2	1	1	55	1	1	0	2	1	1	2	0	2	0	1	1	0	GC	1	1	0	TA	1	1	0	G	0	0	0	G	0	0	0	GA	1	1	0	G	0	0	0	T	0	0	0
180	0	14	14	0	1	55	1	1	1	2	1	2	2	0	1	0	1	1	1	GC	1	1	0	TA	1	1	0	G	0	0	0	GT	1	1	0	A	2	1	1	CG	1	1	0	T	0	0	0
182	1	14	7	1	2	39	1	2	0	1	1	2	2	1	1	0	1	1	1	GC	1	1	0	A	2	1	1	G	0	0	0	G	0	0	0	G	0	0	0	G	0	0	0	T	0	0	0
183	0	14	14	0	2	53	1	1	1	1	2	2	2	0	1	0	1	1	1	G	2	1	1	T	0	0	0	G	0	0	0	G	0	0	0	GA	1	1	0	G	0	0	0	T	0	0	0
184	1	10	6	1	1	59	1	2	0	1	1	2	2	1	2	1	1	1	0	GC	1	1	0	A	2	1	1	AG	1	1	0	G	0	0	0	A	2	1	1	G	0	0	0	T	0	0	0
185	1	21	21	1	2	55	1	2	1	1	1	1	3	0	2	1	1	0	0	C	0	0	0	A	2	1	1	G	0	0	0	G	0	0	0	A	2	1	1	G	0	0	0	T	0	0	0
186	1	16	16	1	1	56	1	2	0	1	1	1	2	0	1	1	1	1	0	GC	1	1	0	T	0	0	0	AG	1	1	0	G	0	0	0	GA	1	1	0	G	0	0	0	T	0	0	0
187	1	11	7	1	2	75	2	1	1	1	1	1	2	1	1	0	1	0	0	C	0	0	0	TA	1	1	0	AG	1	1	0	G	0	0	0	G	0	0	0	G	0	0	0	T	0	0	0
188	1	12	12	1	1	73	2	1	1	2	1	2	2	0	2	0	0	2	2	G	2	1	1	T	0	0	0	G	0	0	0	G	0	0	0	A	2	1	1	G	0	0	0	T	0	0	0
191	1	1	9	1	1	64	2	1	0	1	1	2	2	0	2	0	0	2	2	GC	1	1	0	T	0	0	0	AG	1	1	0	GT	1	1	0	GA	1	1	0	CG	1	1	0	T	0	0	0
192	0	14	14	0	1	25	1	1	0	1	1	1	2	0	1	0	1	1	1	G	2	1	1	TA	1	1	0	AG	1	1	0	GT	1	1	0	GA	1	1	0	G	0	0	0	T	0	0	0
193	1	9	9	1	2	60	2	1	1	1	1	2	2	0	1	0	1	0	0	GC	1	1	0	TA	1	1	0	G	0	0	0	T	2	1	1	GA	1	1	0	G	0	0	0	T	0	0	0
194	1	10	9	1	1	45	1	1	1	1	1	2	2	1	1	1	1	1	0	GC	1	1	0	T	0	0	0	AG	1	1	0	G	0	0	0	GA	1	1	0	G	0	0	0	T	0	0	0
195	0	15	15	0	1	31	1	2	1	2	1	1	2	0	1	1	1	1	1	GC	1	1	0	T	0	0	0	G	0	0	0	G	0	0	0	GA	1	1	0	CG	1	1	0	T	0	0	0
196	1	24	24	1	1	63	2	0	0	1	1	2	2	0	1	1	1	1	0	C	0	0	0	TA	1	1	0	G	0	0	0	GT	1	1	0	G	0	0	0	G	0	0	0	T	0	0	0
197	0	17	17	0	1	63	2	2	0	1	1	1	2	0	2	0	1	1	1	GC	1	1	0	A	2	1	1	G	0	0	0	G	0	0	0	GA	1	1	0	G	0	0	0	T	0	0	0
198	0	16	16	0	1	30	1	1	1	1	1	2	2	0	1	0	1	1	1	G	2	1	1	T	0	0	0	G	0	0	0	GT	1	1	0	GA	1	1	0	G	0	0	0	T	0	0	0
199	1	2	2	1	2	74	2	2	0	1	2	2	2	0	2	0	1	0	0	G	2	1	1	TA	1	1	0	G	0	0	0	GT	1	1	0	GA	1	1	0	G	0	0	0	T	0	0	0
201	0	16	7	1	2	43	1	1	1	1	1	2	2	1	1	0	1	1	1	G	2	1	1	TA	1	1	0	G	0	0	0	G	0	0	0	G	0	0	0	G	0	0	0	T	0	0	0
204	1	9	9	1	1	70	2	1	1	2	1	2	2	0	1	1	1	1	0	G	2	1	1	TA	1	1	0	G	0	0	0	G	0	0	0	G	0	0	0	G	0	0	0	T	0	0	0
205	0	17	17	0	2	58	1	0	1	1	2	2	2	0	1	1	1	1	0	G	2	1	1	T	0	0	0	G	0	0	0	GT	1	1	0	G	0	0	0	CG	1	1	0	T	0	0	0
206	1	6	6	1	2	25	1	1	1	1	1	2	2	0	2	0	1	1	1	C	0	0	0	A	2	1	1	G	0	0	0	G	0	0	0	GA	1	1	0	G	0	0	0	T	0	0	0
208	1	15	15	1	1	31	1	1	1	1	1	1	2	0	0	0	1	1	1	G	2	1	1	TA	1	1	0	G	0	0	0	G	0	0	0	GA	1	1	0	G	0	0	0	T	0	0	0
209	1	0	0	1	1	68	2	2	1	2	1	1	2	0	2	0	0	2	2	GC	1	1	0	T	0	0	0	G	0	0	0	GT	1	1	0	G	0	0	0	G	0	0	0	T	0	0	0
211	0	18	18	0	1	53	1	0	1	1	1	1	3	0	1	1	1	1	1	G	2	1	1	T	0	0	0	G	0	0	0	G	0	0	0	GA	1	1	0	G	0	0	0	T	0	0	0
212	1	6	6	1	1	37	1	2	1	2	1	2	2	0	0	0	1	1	0	C	0	0	0	TA	1	1	0	G	0	0	0	T	2	1	1	G	0	0	0	G	0	0	0	C	2	1	1
214	1	1	1	1	1	41	1	0	1	1	1	2	2	0	2	0	0	2	2	C	0	0	0	A	2	1	1	AG	1	1	0	G	0	0	0	GA	1	1	0	G	0	0	0	C	2	1	1
215	1	2	2	1	1	62	2	1	1	2	1	2	2	0	0	0	1	1	0	GC	1	1	0	TA	1	1	0	G	0	0	0	G	0	0	0	GA	1	1	0	CG	1	1	0	T	0	0	0
216	1	14	14	1	2	37	1	1	0	1	2	2	2	0	1	0	1	1	1	G	2	1	1	A	2	1	1	G	0	0	0	G	0	0	0	G	0	0	0	G	0	0	0	T	0	0	0
218	1	2	2	1	2	49	1	2	1	1	1	2	2	0	1	0	1	1	1	GC	1	1	0	TA	1	1	0	G	0	0	0	G	0	0	0	G	0	0	0	G	0	0	0	T	0	0	0
219	1	13	13	1	2	53	1	2	1	1	2	1	2	0	0	0	1	1	1	GC	1	1	0	T	0	0	0	G	0	0	0	GT	1	1	0	GA	1	1	0	G	0	0	0	T	0	0	0
220	1	1	1	1	1	65	2	0	1	1	2	2	2	0	2	1	0	2	2	GC	1	1	0	TA	1	1	0	AG	1	1	0	G	0	0	0	G	0	0	0	G	0	0	0	T	0	0	0
221	0	19	19	0	1	42	1	0	0	1	1	2	2	0	1	1	1	1	1	GC	1	1	0	TA	1	1	0	G	0	0	0	GT	1	1	0	G	0	0	0	G	0	0	0	T	0	0	0
222	1	6	6	1	2	62	2	2	1	2	2	1	2	0	1	0	1	1	1	G	2	1	1	A	2	1	1	G	0	0	0	GT	1	1	0	G	0	0	0	G	0	0	0	T	0	0	0
223	1	2	2	1	1	72	2	2	1	1	1	2	2	0	0	1	1	1	0	G	2	1	1	TA	1	1	0	AG	1	1	0	G	0	0	0	GA	1	1	0	G	0	0	0	T	0	0	0
224	0	16	16	0	2	68	2	2	0	1	1	1	2	0	1	1	1	0	0	GC	1	1	0	TA	1	1	0	G	0	0	0	GT	1	1	0	GA	1	1	0	G	0	0	0	T	0	0	0
226	1	4	4	1	2	53	1	1	0	1	1	1	2	0	0	0	1	0	0	GC	1	1	0	TA	1	1	0	G	0	0	0	G	0	0	0	G	0	0	0	G	0	0	0	T	0	0	0
228	1	2	2	1	1	68	2	2	0	2	2	2	2	0	2	0	0	2	2	GC	1	1	0	T	0	0	0	AG	1	1	0	G	0	0	0	GA	1	1	0	G	0	0	0	T	0	0	0
230	0	21	21	0	1	32	1	0	1	1	1	2	2	0	2	0	1	1	1	G	2	1	1	TA	1	1	0	AG	1	1	0	G	0	0	0	GA	1	1	0	G	0	0	0	T	0	0	0
231	1	4	4	1	1	66	2	2	0	1	2	2	3	0	2	0	1	1	1	C	0	0	0	A	2	1	1	G	0	0	0	G	0	0	0	GA	1	1	0	G	0	0	0	CT	1	1	0
232	0	20	20	0	2	64	2	1	0	1	1	1	2	0	1	0	1	1	1	GC	1	1	0	TA	1	1	0	AG	1	1	0	G	0	0	0	GA	1	1	0	G	0	0	0	T	0	0	0
233	0			0	1	68	2	1	1	1	1	1	2	0	2	0	0	2	2	G	2	1	1	A	2	1	1	G	0	0	0	G	0	0	0	A	2	1	1	G	0	0	0	T	0	0	0
234	0	20	20	0	1	54	1	1	0	1	1	2	2	0	1	0	1	1	0	GC	1	1	0	TA	1	1	0	G	0	0	0	T	2	1	1	A	2	1	1	G	0	0	0	T	0	0	0
235	0	22	22	0	2	30	1	0	1	2	1	2	2	0	1	0	1	1	1	GC	1	1	0	A	2	1	1	AG	1	1	0	GT	1	1	0	G	0	0	0	G	0	0	0	T	0	0	0
236	1	8	8	1	1	53	1	2	1	1	1	2	2	0	0	1	1	1	1	G	2	1	1	TA	1	1	0	G	0	0	0	GT	1	1	0	GA	1	1	0	G	0	0	0	T	0	0	0
238	1	1	1	1	2	67	2	2	0	1	1	2	2	0	2	1	0	2	2	GC	1	1	0	TA	1	1	0	G	0	0	0	GT	1	1	0	GA	1	1	0	CG	1	1	0	T	0	0	0
239	1	3	3	1	2	72	2	1	0	1	1	1	3	0	0	1	1	1	0	GC	1	1	0	TA	1	1	0	G	0	0	0	G	0	0	0	G	0	0	0	G	0	0	0	T	0	0	0
240	0			0	1	53	1	0	0	1	1	2	2	0	1	1	1	1	1	GC	1	1	0	A	2	1	1	G	0	0	0	G	0	0	0	GA	1	1	0	G	0	0	0	T	0	0	0
241	0			0	1	48	1	1	0	1	1	2	2	0	2	0	0	2	2	GC	1	1	0	A	2	1	1	G	0	0	0	T	2	1	1	A	2	1	1	G	0	0	0	T	0	0	0
243	0	22	22	0	2	31	1	1	1	1	1	1	2	0	0	0	1	1	1	GC	1	1	0	A	2	1	1	G	0	0	0	GT	1	1	0	GA	1	1	0	G	0	0	0	T	0	0	0
244	1	12	9	1	2	51	1	2	0	1	2	1	2	1	0	1	1	1	0	G	2	1	1	A	2	1	1	G	0	0	0	G	0	0	0	G	0	0	0	G	0	0	0	T	0	0	0
246	0	22	12	1	1	60	2	0	0	1	1	2	2	1	1	0	1	1	0	C	0	0	0	T	0	0	0	AG	1	1	0	GT	1	1	0	G	0	0	0	G	0	0	0	C	2	1	1
250	0	24	24	0	2	33	1	1	0	1	2	1	2	0	1	0	1	1	1	G	2	1	1	TA	1	1	0	G	0	0	0	GT	1	1	0	G	0	0	0	G	0	0	0	T	0	0	0
251	0			0	1	77	2	0	0	1	2	2	2	0	1	1	1	0	0	C	0	0	0	A	2	1	1	G	0	0	0	G	0	0	0	GA	1	1	0	G	0	0	0	T	0	0	0
253	1	9	9	1	1	50	1	1	0	1	1	1	2	0	0	1	1	1	1	GC	1	1	0	A	2	1	1	G	0	0	0	G	0	0	0	G	0	0	0	G	0	0	0	T	0	0	0
255	1	11	7	1	1	50	1	1	0	2	1	2	2	1	1	0	1	1	1	GC	1	1	0	A	2	1	1	AG	1	1	0	GT	1	1	0	GA	1	1	0	G	0	0	0	T	0	0	0
257	1	2	2	1	2	22	1	1	0	1	1	2	2	0	1	0	1	1	1	G	2	1	1	A	2	1	1	G	0	0	0	GT	1	1	0	GA	1	1	0	G	0	0	0	T	0	0	0
258	1	0	0	1	2	49	1	0	1	2	1	2	2	0	2	0	0	2	2	C	0	0	0	TA	1	1	0	G	0	0	0	T	2	1	1	G	0	0	0	G	0	0	0	C	2	1	1
259	1	25	25	1	1	59	1	2	1	1	1	2	2	0	2	1	1	1	1	C	0	0	0	TA	1	1	0	A	2	1	1	G	0	0	0	GA	1	1	0	G	0	0	0	C	2	1	1
261	1	23	23	1	2	53	1	1	1	1	1	1	3	0	1	0	1	1	1	G	2	1	1	T	0	0	0	G	0	0	0	G	0	0	0	G	0	0	0	CG	1	1	0	T	0	0	0
274	1	5	5	1	1	55	1	2	0	1	1	1	2	0	2	0	1	1	1	G	2	1	1	T	0	0	0	AG	1	1	0	GT	1	1	0	G	0	0	0	G	0	0	0	T	0	0	0
275	1	9	7	1	1	20	1	2	1	2	1	2	2	1	0	0	1	1	1	C	0	0	0	T	0	0	0	AG	1	1	0	GT	1	1	0	GA	1	1	0	CG	1	1	0	C	2	1	1
276	1	27	5	1	2	44	1	1	0	1	1	1	3	1	1	0	1	1	1	C	0	0	0	TA	1	1	0	G	0	0	0	GT	1	1	0	GA	1	1	0	G	0	0	0	C	2	1	1
277	1	11	11	1	1	20	1	0	0	2	1	2	2	1	1	0	1	1	1	GC	1	1	0	TA	1	1	0	G	0	0	0	T	2	1	1	GA	1	1	0	G	0	0	0	T	0	0	0
278	1	16	11	1	2	24	1	1	0	1	1	2	2	0	1	0	1	1	1	G	2	1	1	T	0	0	0	G	0	0	0	G	0	0	0	GA	1	1	0	G	0	0	0	T	0	0	0
279	1	7	7	1	1	63	2	0	0	1	1	2	2	0	2	0	0	2	2	GC	1	1	0	T	0	0	0	G	0	0	0	G	0	0	0	GA	1	1	0	G	0	0	0	T	0	0	0
280	1	9	9	1	1	53	1	1	0	1	1	1	2	0	1	0	1	1	1	GC	1	1	0	TA	1	1	0	G	0	0	0	G	0	0	0	GA	1	1	0	G	0	0	0	T	0	0	0
283	1	1	1	1	1	51	1	2	1	2	1	2	2	0	1	0	1	1	1	GC	1	1	0	A	2	1	1	G	0	0	0	G	0	0	0	G	0	0	0	G	0	0	0	T	0	0	0
284	0	29	29	0	1	30	1	0	1	1	1	1	2	0	1	1	1	1	1	G	2	1	1	TA	1	1	0	AG	1	1	0	G	0	0	0	GA	1	1	0	G	0	0	0	T	0	0	0
285	1	1	1	1	2	67	2	1	1	2	1	1	2	0	2	0	0	2	2	GC	1	1	0	T	0	0	0	AG	1	1	0	GT	1	1	0	A	2	1	1	G	0	0	0	T	0	0	0
288	0	32	32	0	2	49	1	1	0	1	1	1	3	0	1	0	1	1	1	G	2	1	1	A	2	1	1	AG	1	1	0	GT	1	1	0	GA	1	1	0	G	0	0	0	T	0	0	0
289	0	31	31	0	1	41	1	0	1	1	1	2	2	0	1	0	1	1	1	GC	1	1	0	TA	1	1	0	G	0	0	0	GT	1	1	0	G	0	0	0	G	0	0	0	T	0	0	0
290	0	31	31	0	2	42	1	1	1	1	2	1	2	0	1	0	1	1	1	C	0	0	0	A	2	1	1	AG	1	1	0	GT	1	1	0	GA	1	1	0	CG	1	1	0	C	2	1	1
291	1	0	0	1	2	46	1	1	1	2	2	2	2	0	2	0	1	1	1	GC	1	1	0	T	0	0	0	G	0	0	0	G	0	0	0	G	0	0	0	CG	1	1	0	T	0	0	0
293	1	1	1	1	1	62	2	0	0	1	1	2	2	0	2	0	1	1	0	GC	1	1	0	A	2	1	1	G	0	0	0	G	0	0	0	GA	1	1	0	CG	1	1	0	C	2	1	1
296	1	5	5	1	2	61	2	1	1	1	1	1	2	0	1	1	1	1	1	GC	1	1	0	TA	1	1	0	G	0	0	0	G	0	0	0	G	0	0	0	G	0	0	0	T	0	0	0
297	1	3	3	1	1	16	1	1	1	1	1	2	2	0	2	0	0	2	2	GC	1	1	0	T	0	0	0	AG	1	1	0	T	2	1	1	G	0	0	0	G	0	0	0	T	0	0	0
299	1	10	10	1	2	62	2	1	1	2	1	1	2	0	2	0	0	2	2	GC	1	1	0	T	0	0	0	G	0	0	0	G	0	0	0	G	0	0	0	G	0	0	0	T	0	0	0
300	1	1	1	1	2	68	2	2	1	1	2	1	2	0	2	0	1	1	0	GC	1	1	0	TA	1	1	0	G	0	0	0	GT	1	1	0	GA	1	1	0	G	0	0	0	T	0	0	0
301	1	7	7	1	1	35	1	2	1	1	1	2	2	0	0	0	1	1	1	C	0	0	0	A	2	1	1	G	0	0	0	GT	1	1	0	G	0	0	0	G	0	0	0	T	0	0	0
302	1	4	4	1	1	35	1	2	1	1	1	2	2	1	1	0	1	1	1	C	0	0	0	TA	1	1	0	G	0	0	0	GT	1	1	0	GA	1	1	0	G	0	0	0	T	0	0	0
304	1	8	8	1	1	56	1	1	1	1	1	2	2	0	0	0	1	1	1	C	0	0	0	A	2	1	1	AG	1	1	0	G	0	0	0	G	0	0	0	CG	1	1	0	C	2	1	1
305	0			0	1	30	1	2	1	1	1	1	2	0	1	1	1	1	1	GC	1	1	0	TA	1	1	0	G	0	0	0	G	0	0	0	G	0	0	0	G	0	0	0	T	0	0	0
306	0			0	2	36	1	1	0	1	1	2	2	0	1	0	1	1	1	G	2	1	1	T	0	0	0	AG	1	1	0	G	0	0	0	GA	1	1	0	CG	1	1	0	T	0	0	0
307	0			0	2	48	1	1	1	1	1	2	2	0	1	0	1	1	1	GC	1	1	0	TA	1	1	0	G	0	0	0	GT	1	1	0	A	2	1	1	G	0	0	0	T	0	0	0
308	0			0	1	43	1	1	1	1	1	1	2	0	1	1	1	1	1	C	0	0	0	TA	1	1	0	G	0	0	0	G	0	0	0	G	0	0	0	G	0	0	0	C	2	1	1
309	0			0	2	63	2	1	0	1	1	1	2	0	1	0	1	1	0	GC	1	1	0	TA	1	1	0	AG	1	1	0	GT	1	1	0	GA	1	1	0	G	0	0	0	T	0	0	0
310	1	0	0	1	1	38	1	1	1	2	1	1	2	0	2	0	0	2	2	GC	1	1	0	TA	1	1	0	G	0	0	0	GT	1	1	0	G	0	0	0	G	0	0	0	T	0	0	0
311	1	0	0	1	1	74	2	1	1	2	2	1	2	0	2	0	0	2	2	G	2	1	1	TA	1	1	0	AG	1	1	0	G	0	0	0	A	2	1	1	G	0	0	0	T	0	0	0
312	0	35	35	0	2	51	1	1	0	1	1	2	2	0	1	0	1	1	1	G	2	1	1	A	2	1	1	G	0	0	0	G	0	0	0	GA	1	1	0	G	0	0	0	T	0	0	0
313	0	35	35	0	1	24	1	0	1	1	1	1	3	0	1	0	1	1	1	GC	1	1	0	T	0	0	0	G	0	0	0	G	0	0	0	G	0	0	0	G	0	0	0	T	0	0	0
315	1	3	3	1	2	19	1	1	0	1	1	1	2	0	0	0	1	1	1	G	2	1	1	TA	1	1	0	G	0	0	0	G	0	0	0	A	2	1	1	G	0	0	0	T	0	0	0
316	1	20	20	1	1	70	2	2	1	1	1	2	2	0	0	0	1	1	1	GC	1	1	0	TA	1	1	0	G	0	0	0	GT	1	1	0	A	2	1	1	G	0	0	0	T	0	0	0
317	0	36	36	0	2	51	1	1	1	1	1	1	2	0	1	1	1	1	1	GC	1	1	0	T	0	0	0	G	0	0	0	GT	1	1	0	G	0	0	0	G	0	0	0	T	0	0	0
318	0	36	36	0	2	47	1	0	1	1	1	1	2	0	1	1	1	1	1	G	2	1	1	TA	1	1	0	G	0	0	0	G	0	0	0	GA	1	1	0	G	0	0	0	T	0	0	0
319	1	3	3	1	1	32	1	1	1	1	1	2	2	0	0	1	1	1	1	GC	1	1	0	TA	1	1	0	G	0	0	0	G	0	0	0	GA	1	1	0	G	0	0	0	T	0	0	0
320	1	9	9	1	2	55	1	1	1	2	1	2	2	0	0	0	1	1	1	G	2	1	1	A	2	1	1	G	0	0	0	GT	1	1	0	A	2	1	1	G	0	0	0	T	0	0	0
322	1	2	2	1	1	76	2	1	0	1	1	2	2	0	2	1	1	0	0	GC	1	1	0	T	0	0	0	AG	1	1	0	GT	1	1	0	GA	1	1	0	G	0	0	0	T	0	0	0
323	0	38	38	0	2	50	1	2	1	1	1	1	2	0	1	1	1	1	1	GC	1	1	0	TA	1	1	0	AG	1	1	0	G	0	0	0	GA	1	1	0	G	0	0	0	T	0	0	0
324	1	7	7	1	2	44	1	1	0	1	2	1	2	0	2	0	0	2	2	G	2	1	1	A	2	1	1	G	0	0	0	G	0	0	0	G	0	0	0	G	0	0	0	T	0	0	0
325	0			0	2	21	1	0	1	1	1	2	2	0	1	0	1	1	1	G	2	1	1	T	0	0	0	AG	1	1	0	G	0	0	0	G	0	0	0	G	0	0	0	T	0	0	0
326	1	6	6	1	1	67	2	1	0	1	2	2	2	0	2	0	0	2	2	G	2	1	1	A	2	1	1	G	0	0	0	G	0	0	0	GA	1	1	0	G	0	0	0	T	0	0	0
327	0	38	38	0	1	55	1	1	1	1	1	2	2	0	1	0	1	1	1	C	0	0	0	T	0	0	0	G	0	0	0	G	0	0	0	A	2	1	1	G	0	0	0	C	2	1	1
328	1	10	5	1	2	46	1	2	1	1	1	2	2	1	0	0	1	1	0	GC	1	1	0	A	2	1	1	G	0	0	0	GT	1	1	0	G	0	0	0	CG	1	1	0	T	0	0	0
330	0		33	1	2	87	2	1	1	1	1	1	3	1	0	0	1	0	0	GC	1	1	0	T	0	0	0	AG	1	1	0	G	0	0	0	GA	1	1	0	G	0	0	0	T	0	0	0
331	0	38	38	0	1	49	1	0	0	1	1	2	2	0	1	0	1	1	1	GC	1	1	0	A	2	1	1	AG	1	1	0	GT	1	1	0	GA	1	1	0	G	0	0	0	T	0	0	0
334	0	38	38	0	1	55	1	1	1	1	1	1	2	0	1	0	1	1	1	GC	1	1	0	A	2	1	1	AG	1	1	0	G	0	0	0	A	2	1	1	G	0	0	0	T	0	0	0
340	0			0	1	61	2	0	1	1	1	2	2	0	2	0	0	2	2	GC	1	1	0	TA	1	1	0	G	0	0	0	GT	1	1	0	A	2	1	1	G	0	0	0	T	0	0	0
346	1	19	13	1	2	55	1	1	0	1	2	2	2	1	1	0	1	1	0	G	2	1	1	TA	1	1	0	G	0	0	0	T	2	1	1	G	0	0	0	G	0	0	0	T	0	0	0
348	1	1	1	1	2	69	2	1	1	2	1	1	3	0	2	0	1	1	0	C	0	0	0	A	2	1	1	G	0	0	0	G	0	0	0	G	0	0	0	G	0	0	0	C	2	1	1
349	0	41	41	0	1	53	1	0	0	1	1	1	2	0	1	1	1	1	1	GC	1	1	0	T	0	0	0	G	0	0	0	GT	1	1	0	G	0	0	0	G	0	0	0	T	0	0	0
350	1	1	1	1	2	24	1	2	1	1	1	2	2	0	2	1	1	1	0	GC	1	1	0	A	2	1	1	G	0	0	0	G	0	0	0	A	2	1	1	G	0	0	0	T	0	0	0
352	0	42	42	0	1	36	1	0	1	1	1	1	2	0	1	0	1	1	1	C	0	0	0	A	2	1	1	G	0	0	0	G	0	0	0	A	2	1	1	G	0	0	0	T	0	0	0
356	1	15	15	1	1	58	1	1	0	1	1	2	2	0	0	0	1	1	0	GC	1	1	0	TA	1	1	0	G	0	0	0	G	0	0	0	GA	1	1	0	G	0	0	0	C	2	1	1
358	0		7	1	1	28	1	1	1	1	1	2	2	1	1	1	1	1	1	G	2	1	1	TA	1	1	0	AG	1	1	0	G	0	0	0	A	2	1	1	G	0	0	0	T	0	0	0
361	0	46	46	0	1	52	1	1	1	1	1	1	2	0	1	0	1	1	0	GC	1	1	0	TA	1	1	0	G	0	0	0	GT	1	1	0	GA	1	1	0	G	0	0	0	T	0	0	0
364	1	15	10	1	2	48	1	2	1	2	1	2	2	1	1	0	1	1	1	G	2	1	1	T	0	0	0	AG	1	1	0	GT	1	1	0	GA	1	1	0	G	0	0	0	T	0	0	0
365	0			0	2	29	1	0	1	1	1	2	2	0	1	1	1	1	1	GC	1	1	0	TA	1	1	0	AG	1	1	0	GT	1	1	0	A	2	1	1	G	0	0	0	T	0	0	0
366	1	3	3	1	2	53	1	2	1	2	1	1	2	0	2	0	0	2	2	GC	1	1	0	A	2	1	1	A	2	1	1	G	0	0	0	A	2	1	1	G	0	0	0	T	0	0	0
369	1	2	2	1	1	49	1	2	1	2	1	2	2	0	2	0	0	2	2	C	0	0	0	TA	1	1	0	AG	1	1	0	GT	1	1	0	G	0	0	0	G	0	0	0	T	0	0	0
372	1	17	12	1	2	26	1	1	1	1	1	1	2	1	1	0	1	1	1	C	0	0	0	TA	1	1	0	G	0	0	0	T	2	1	1	G	0	0	0	G	0	0	0	T	0	0	0
373	0			0	2	56	1	0	1	1	1	1	2	0	1	0	1	1	1	C	0	0	0	A	2	1	1	AG	1	1	0	G	0	0	0	G	0	0	0	G	0	0	0	C	2	1	1
374	1	1	1	1	1	66	2	2	0	1	1	2	2	0	2	1	0	2	2	C	0	0	0	T	0	0	0	G	0	0	0	GT	1	1	0	G	0	0	0	G	0	0	0	T	0	0	0
377	1	46	46	1	1	41	1	1	1	1	1	2	2	0	1	1	1	1	1	GC	1	1	0	TA	1	1	0	G	0	0	0	G	0	0	0	A	2	1	1	G	0	0	0	T	0	0	0
379	1	9	9	1	1	20	1	0	1	1	2	2	2	0	0	0	1	1	1	GC	1	1	0	T	0	0	0	G	0	0	0	GT	1	1	0	GA	1	1	0	G	0	0	0	T	0	0	0
380	1	0	0	1	1	77	2	2	1	2	1	1	2	0	2	0	0	2	2	C	0	0	0	A	2	1	1	G	0	0	0	G	0	0	0	GA	1	1	0	G	0	0	0	T	0	0	0
381	0	53	53	0	2	17	1	0	1	1	1	2	2	0	1	1	1	1	1	G	2	1	1	T	0	0	0	G	0	0	0	G	0	0	0	GA	1	1	0	G	0	0	0	T	0	0	0
382	1	6	6	1	1	62	2	1	0	1	1	2	2	0	2	0	0	2	2	GC	1	1	0	T	0	0	0	AG	1	1	0	G	0	0	0	G	0	0	0	G	0	0	0	T	0	0	0

## Sheet: Healthy Control
Sample Number	（male1，female2）	Age	Age≥60（2）＜60（1）	Rs12488654	Co-dominant	dominant	Recessive	Rs9245	Co-dominant	dominant	Recessive	Rs2071746	Co-dominant	dominant	Recessive	Rs7211	Co-dominant	dominant	Recessive	RS1132339	Co-dominant	dominant	Recessive
1	2	65	2	G	0	0	0	G	0	0	0	TA	1	1	0	G	0	0	0	C	0	0	0
2	2	44	1	A	2	1	1	G	0	0	0	T	0	0	0	G	0	0	0	G	2	1	1
3	2	47	1	G	0	0	0	GT	1	1	0	T	0	0	0	G	0	0	0	GC	1	1	0
4	2	29	1	GA	1	1	0	GT	1	1	0	T	0	0	0	G	0	0	0	GC	1	1	0
5	2	33	1	GA	1	1	0	G	0	0	0	A	2	1	1	AG	1	1	0	G	2	1	1
6	1	39	1	GA	1	1	0	G	0	0	0	T	0	0	0	G	0	0	0	C	0	0	0
7	2	26	1	GA	1	1	0	G	0	0	0	TA	1	1	0	G	0	0	0	C	0	0	0
8	2	68	2	GA	1	1	0	G	0	0	0	TA	1	1	0	G	0	0	0	GC	1	1	0
9	1	62	2	GA	1	1	0	G	0	0	0	TA	1	1	0	G	0	0	0	G	2	1	1
10	1	24	1	GA	1	1	0	G	0	0	0	TA	1	1	0	G	0	0	0	GC	1	1	0
11	2	62	2	G	0	0	0	GT	1	1	0	A	2	1	1	G	0	0	0	C	0	0	0
12	1	32	1	GA	1	1	0	GT	1	1	0	TA	1	1	0	G	0	0	0	GC	1	1	0
13	2	45	1	G	0	0	0	GT	1	1	0	T	0	0	0	G	0	0	0	GC	1	1	0
14	2	37	1	G	0	0	0	T	2	1	1	T	0	0	0	G	0	0	0	G	2	1	1
15	1	32	1	A	2	1	1	G	0	0	0	T	0	0	0	G	0	0	0	C	0	0	0
17	1	48	1	GA	1	1	0	G	0	0	0	TA	1	1	0	AG	1	1	0	GC	1	1	0
18	1	33	1	GA	1	1	0	G	0	0	0	A	2	1	1	G	0	0	0	G	2	1	1
19	2	34	1	A	2	1	1	G	0	0	0	T	0	0	0	G	0	0	0	GC	1	1	0
20	2	40	1	GA	1	1	0	G	0	0	0	TA	1	1	0	G	0	0	0	GC	1	1	0
21	2	41	1	A	2	1	1	G	0	0	0	A	2	1	1	G	0	0	0	G	2	1	1
22	1	49	1	A	2	1	1	T	2	1	1	A	2	1	1	G	0	0	0	C	0	0	0
23	2	45	1	GA	1	1	0	GT	1	1	0	A	2	1	1	AG	1	1	0	GC	1	1	0
24	2	55	1	GA	1	1	0	G	0	0	0	TA	1	1	0	G	0	0	0	GC	1	1	0
25	1	32	1	GA	1	1	0	G	0	0	0	TA	1	1	0	G	0	0	0	GC	1	1	0
27	2	47	1	A	2	1	1	G	0	0	0	T	0	0	0	G	0	0	0	GC	1	1	0
28	2	48	1	GA	1	1	0	G	0	0	0	T	0	0	0	A	2	1	1	GC	1	1	0
29	1	36	1	GA	1	1	0	GT	1	1	0	A	2	1	1	AG	1	1	0	G	2	1	1
30	2	34	1	GA	1	1	0	G	0	0	0	A	2	1	1	G	0	0	0	GC	1	1	0
31	2	21	1	GA	1	1	0	GT	1	1	0	TA	1	1	0	G	0	0	0	GC	1	1	0
32	2	42	1	A	2	1	1	GT	1	1	0	A	2	1	1	AG	1	1	0	GC	1	1	0
33	2	43	1	A	2	1	1	GT	1	1	0	A	2	1	1	AG	1	1	0	GC	1	1	0
34	2	46	1	GA	1	1	0	G	0	0	0	T	0	0	0	G	0	0	0	GC	1	1	0
35	2	39	1	GA	1	1	0	G	0	0	0	TA	1	1	0	AG	1	1	0	GC	1	1	0
36	2	38	1	G	0	0	0	G	0	0	0	T	0	0	0	G	0	0	0	GC	1	1	0
37	2	58	1	G	0	0	0	GT	1	1	0	TA	1	1	0	AG	1	1	0	C	0	0	0
38	2	55	1	G	0	0	0	GT	1	1	0	A	2	1	1	G	0	0	0	G	2	1	1
39	2	41	1	G	0	0	0	GT	1	1	0	T	0	0	0	G	0	0	0	G	2	1	1
40	2	68	2	GA	1	1	0	G	0	0	0	A	2	1	1	AG	1	1	0	GC	1	1	0
41	2	45	1	G	0	0	0	T	2	1	1	A	2	1	1	G	0	0	0	GC	1	1	0
42	2	32	1	GA	1	1	0	G	0	0	0	TA	1	1	0	A	2	1	1	C	0	0	0
43	2	40	1	GA	1	1	0	G	0	0	0	TA	1	1	0	AG	1	1	0	G	2	1	1
44	2	33	1	GA	1	1	0	GT	1	1	0	A	2	1	1	AG	1	1	0	G	2	1	1
45	2	35	1	G	0	0	0	G	0	0	0	T	0	0	0	G	0	0	0	GC	1	1	0
46	1	49	1	A	2	1	1	G	0	0	0	A	2	1	1	A	2	1	1	GC	1	1	0
47	2	41	1	GA	1	1	0	G	0	0	0	A	2	1	1	A	2	1	1	C	0	0	0
48	2	37	1	GA	1	1	0	GT	1	1	0	TA	1	1	0	G	0	0	0	G	2	1	1
49	1	56	1	GA	1	1	0	G	0	0	0	T	0	0	0	AG	1	1	0	GC	1	1	0
50	2	46	1	GA	1	1	0	G	0	0	0	TA	1	1	0	G	0	0	0	GC	1	1	0
52	2	69	2	A	2	1	1	G	0	0	0	TA	1	1	0	G	0	0	0	GC	1	1	0
53	2	44	1	G	0	0	0	G	0	0	0	TA	1	1	0	G	0	0	0	G	2	1	1
54	2	33	1	GA	1	1	0	G	0	0	0	T	0	0	0	G	0	0	0	C	0	0	0
55	2	41	1	G	0	0	0	G	0	0	0	T	0	0	0	A	2	1	1	GC	1	1	0
56	1	65	2	A	2	1	1	GT	1	1	0	T	0	0	0	G	0	0	0	GC	1	1	0
57	2	26	1	G	0	0	0	GT	1	1	0	TA	1	1	0	G	0	0	0	G	2	1	1
58	2	41	1	G	0	0	0	GT	1	1	0	T	0	0	0	G	0	0	0	C	0	0	0
59	1	28	1	GA	1	1	0	G	0	0	0	TA	1	1	0	AG	1	1	0	GC	1	1	0
60	2	44	1	GA	1	1	0	G	0	0	0	TA	1	1	0	G	0	0	0	G	2	1	1
61	2	38	1	G	0	0	0	GT	1	1	0	TA	1	1	0	G	0	0	0	GC	1	1	0
62	2	38	1	GA	1	1	0	T	2	1	1	T	0	0	0	G	0	0	0	C	0	0	0
63	1	49	1	G	0	0	0	G	0	0	0	TA	1	1	0	AG	1	1	0	C	0	0	0
64	2	46	1	A	2	1	1	GT	1	1	0	A	2	1	1	AG	1	1	0	C	0	0	0
65	1	41	1	GA	1	1	0	G	0	0	0	A	2	1	1	G	0	0	0	GC	1	1	0
66	1	54	1	GA	1	1	0	G	0	0	0	TA	1	1	0	G	0	0	0	GC	1	1	0
67	2	77	2	A	2	1	1	G	0	0	0	T	0	0	0	AG	1	1	0	GC	1	1	0
68	2	35	1	GA	1	1	0	GT	1	1	0	A	2	1	1	AG	1	1	0	C	0	0	0
69	1	70	2	A	2	1	1	GT	1	1	0	T	0	0	0	G	0	0	0	C	0	0	0
70	2	48	1	GA	1	1	0	GT	1	1	0	TA	1	1	0	AG	1	1	0	GC	1	1	0
72	2	34	1	G	0	0	0	GT	1	1	0	TA	1	1	0	AG	1	1	0	G	2	1	1
73	2	43	1	A	2	1	1	G	0	0	0	TA	1	1	0	AG	1	1	0	C	0	0	0
74	2	38	1	GA	1	1	0	G	0	0	0	A	2	1	1	G	0	0	0	GC	1	1	0
75	1	32	1	G	0	0	0	G	0	0	0	T	0	0	0	G	0	0	0	G	2	1	1
76	1	49	1	G	0	0	0	T	2	1	1	T	0	0	0	G	0	0	0	GC	1	1	0
77	2	43	1	G	0	0	0	GT	1	1	0	TA	1	1	0	G	0	0	0	G	2	1	1
78	2	34	1	GA	1	1	0	GT	1	1	0	A	2	1	1	G	0	0	0	GC	1	1	0
79	1	51	1	G	0	0	0	G	0	0	0	TA	1	1	0	G	0	0	0	GC	1	1	0
80	2	32	1	GA	1	1	0	T	2	1	1	TA	1	1	0	G	0	0	0	GC	1	1	0
81	1	32	1	G	0	0	0	GT	1	1	0	A	2	1	1	G	0	0	0	GC	1	1	0
82	2	42	1	A	2	1	1	G	0	0	0	T	0	0	0	G	0	0	0	GC	1	1	0
83	2	45	1	GA	1	1	0	G	0	0	0	TA	1	1	0	G	0	0	0	C	0	0	0
84	1	50	1	A	2	1	1	G	0	0	0	TA	1	1	0	G	0	0	0	C	0	0	0
85	2	44	1	A	2	1	1	G	0	0	0	TA	1	1	0	G	0	0	0	C	0	0	0
86	1	63	2	GA	1	1	0	G	0	0	0	TA	1	1	0	AG	1	1	0	G	2	1	1
87	1	40	1	A	2	1	1	G	0	0	0	TA	1	1	0	G	0	0	0	GC	1	1	0
88	1	26	1	GA	1	1	0	T	2	1	1	T	0	0	0	G	0	0	0	G	2	1	1
89	1	49	1	A	2	1	1	GT	1	1	0	T	0	0	0	G	0	0	0	C	0	0	0
90	2	46	1	GA	1	1	0	G	0	0	0	TA	1	1	0	G	0	0	0	G	2	1	1
91	1	34	1	GA	1	1	0	G	0	0	0	TA	1	1	0	AG	1	1	0	GC	1	1	0
92	2	45	1	GA	1	1	0	G	0	0	0	A	2	1	1	G	0	0	0	GC	1	1	0
93	2	38	1	A	2	1	1	G	0	0	0	A	2	1	1	AG	1	1	0	C	0	0	0
94	1	39	1	A	2	1	1	G	0	0	0	TA	1	1	0	G	0	0	0	C	0	0	0
95	2	28	1	A	2	1	1	G	0	0	0	A	2	1	1	G	0	0	0	GC	1	1	0
96	2	44	1	GA	1	1	0	G	0	0	0	TA	1	1	0	G	0	0	0	C	0	0	0
97	2	37	1	A	2	1	1	G	0	0	0	T	0	0	0	G	0	0	0	GC	1	1	0
98	1	32	1	GA	1	1	0	G	0	0	0	TA	1	1	0	G	0	0	0	GC	1	1	0
99	2	48	1	GA	1	1	0	G	0	0	0	T	0	0	0	G	0	0	0	GC	1	1	0
100	2	38	1	GA	1	1	0	T	2	1	1	T	0	0	0	G	0	0	0	C	0	0	0
101	2	48	1	A	2	1	1	G	0	0	0	A	2	1	1	AG	1	1	0	C	0	0	0
102	2	23	1	G	0	0	0	GT	1	1	0	TA	1	1	0	G	0	0	0	GC	1	1	0
103	1	35	1	GA	1	1	0	GT	1	1	0	T	0	0	0	G	0	0	0	G	2	1	1
104	1	63	2	GA	1	1	0	GT	1	1	0	TA	1	1	0	AG	1	1	0	GC	1	1	0
105	2	34	1	GA	1	1	0	GT	1	1	0	TA	1	1	0	G	0	0	0	C	0	0	0
106	2	35	1	A	2	1	1	GT	1	1	0	TA	1	1	0	G	0	0	0	C	0	0	0
107	2	40	1	G	0	0	0	GT	1	1	0	T	0	0	0	G	0	0	0	G	2	1	1
108	1	32	1	GA	1	1	0	G	0	0	0	TA	1	1	0	G	0	0	0	C	0	0	0
109	2	46	1	G	0	0	0	G	0	0	0	TA	1	1	0	G	0	0	0	G	2	1	1
110	2	48	1	GA	1	1	0	GT	1	1	0	TA	1	1	0	AG	1	1	0	GC	1	1	0
112	1	31	1	GA	1	1	0	GT	1	1	0	TA	1	1	0	G	0	0	0	C	0	0	0
113	1	58	1	GA	1	1	0	G	0	0	0	T	0	0	0	G	0	0	0	C	0	0	0
114	2	33	1	GA	1	1	0	GT	1	1	0	T	0	0	0	AG	1	1	0	C	0	0	0
115	1	37	1	GA	1	1	0	G	0	0	0	TA	1	1	0	AG	1	1	0	G	2	1	1
116	1	42	1	A	2	1	1	GT	1	1	0	TA	1	1	0	AG	1	1	0	GC	1	1	0
117	2	42	1	G	0	0	0	GT	1	1	0	TA	1	1	0	G	0	0	0	GC	1	1	0
118	1	34	1	G	0	0	0	GT	1	1	0	T	0	0	0	G	0	0	0	G	2	1	1
119	1	55	1	A	2	1	1	G	0	0	0	T	0	0	0	G	0	0	0	GC	1	1	0
120	1	21	1	G	0	0	0	G	0	0	0	TA	1	1	0	AG	1	1	0	G	2	1	1
121	2	71	2	G	0	0	0	G	0	0	0	T	0	0	0	AG	1	1	0	C	0	0	0
122	2	30	1	A	2	1	1	GT	1	1	0	TA	1	1	0	G	0	0	0	G	2	1	1
123	2	68	2	GA	1	1	0	T	2	1	1	T	0	0	0	G	0	0	0	GC	1	1	0
124	1	47	1	A	2	1	1	G	0	0	0	T	0	0	0	G	0	0	0	G	2	1	1
125	2	51	1	GA	1	1	0	GT	1	1	0	TA	1	1	0	AG	1	1	0	C	0	0	0
127	2	34	1	A	2	1	1	G	0	0	0	TA	1	1	0	G	0	0	0	G	2	1	1
128	1	37	1	GA	1	1	0	GT	1	1	0	T	0	0	0	G	0	0	0	C	0	0	0
129	2	35	1	GA	1	1	0	G	0	0	0	TA	1	1	0	G	0	0	0	G	2	1	1
130	2	35	1	A	2	1	1	GT	1	1	0	TA	1	1	0	G	0	0	0	GC	1	1	0
131	1	44	1	GA	1	1	0	GT	1	1	0	T	0	0	0	G	0	0	0	G	2	1	1
132	1	33	1	GA	1	1	0	T	2	1	1	TA	1	1	0	G	0	0	0	GC	1	1	0
133	1	78	2	A	2	1	1	G	0	0	0	T	0	0	0	G	0	0	0	G	2	1	1
134	1	56	1	A	2	1	1	G	0	0	0	A	2	1	1	G	0	0	0	GC	1	1	0
135	2	42	1	G	0	0	0	G	0	0	0	TA	1	1	0	G	0	0	0	GC	1	1	0
136	2	26	1	GA	1	1	0	G	0	0	0	T	0	0	0	G	0	0	0	C	0	0	0
137	1	30	1	GA	1	1	0	GT	1	1	0	TA	1	1	0	G	0	0	0	C	0	0	0
138	1	21	1	G	0	0	0	GT	1	1	0	TA	1	1	0	G	0	0	0	GC	1	1	0
139	2	40	1	A	2	1	1	GT	1	1	0	TA	1	1	0	G	0	0	0	C	0	0	0
140	1	43	1	GA	1	1	0	G	0	0	0	T	0	0	0	AG	1	1	0	C	0	0	0
141	2	45	1	GA	1	1	0	GT	1	1	0	A	2	1	1	G	0	0	0	G	2	1	1
142	2	40	1	A	2	1	1	G	0	0	0	T	0	0	0	G	0	0	0	C	0	0	0
143	2	33	1	GA	1	1	0	GT	1	1	0	TA	1	1	0	G	0	0	0	G	2	1	1
144	1	27	1	G	0	0	0	G	0	0	0	A	2	1	1	G	0	0	0	G	2	1	1
145	2	34	1	GA	1	1	0	GT	1	1	0	A	2	1	1	AG	1	1	0	GC	1	1	0
146	1	36	1	GA	1	1	0	G	0	0	0	A	2	1	1	AG	1	1	0	GC	1	1	0
147	2	38	1	GA	1	1	0	GT	1	1	0	TA	1	1	0	AG	1	1	0	G	2	1	1
148	1	43	1	GA	1	1	0	G	0	0	0	T	0	0	0	G	0	0	0	C	0	0	0
149	2	25	1	GA	1	1	0	G	0	0	0	T	0	0	0	G	0	0	0	C	0	0	0
150	1	32	1	GA	1	1	0	G	0	0	0	T	0	0	0	G	0	0	0	G	2	1	1
151	2	40	1	A	2	1	1	G	0	0	0	T	0	0	0	AG	1	1	0	G	2	1	1
152	2	40	1	GA	1	1	0	GT	1	1	0	TA	1	1	0	G	0	0	0	C	0	0	0
153	2	35	1	GA	1	1	0	GT	1	1	0	TA	1	1	0	G	0	0	0	C	0	0	0
154	2	39	1	GA	1	1	0	G	0	0	0	TA	1	1	0	G	0	0	0	GC	1	1	0
155	2	45	1	GA	1	1	0	G	0	0	0	T	0	0	0	G	0	0	0	GC	1	1	0
156	2	43	1	A	2	1	1	G	0	0	0	T	0	0	0	G	0	0	0	G	2	1	1
157	2	36	1	GA	1	1	0	G	0	0	0	TA	1	1	0	G	0	0	0	C	0	0	0
158	1	37	1	GA	1	1	0	G	0	0	0	T	0	0	0	A	2	1	1	C	0	0	0
159	2	46	1	GA	1	1	0	G	0	0	0	TA	1	1	0	AG	1	1	0	G	2	1	1
160	1	32	1	GA	1	1	0	GT	1	1	0	T	0	0	0	G	0	0	0	GC	1	1	0
161	1	43	1	GA	1	1	0	G	0	0	0	T	0	0	0	AG	1	1	0	GC	1	1	0
162	1	20	1	A	2	1	1	GT	1	1	0	A	2	1	1	G	0	0	0	GC	1	1	0
163	2	53	1	GA	1	1	0	G	0	0	0	TA	1	1	0	G	0	0	0	G	2	1	1
164	1	39	1	G	0	0	0	G	0	0	0	TA	1	1	0	G	0	0	0	G	2	1	1
165	2	38	1	A	2	1	1	GT	1	1	0	A	2	1	1	G	0	0	0	G	2	1	1
166	2	39	1	G	0	0	0	GT	1	1	0	TA	1	1	0	G	0	0	0	G	2	1	1
167	2	48	1	A	2	1	1	GT	1	1	0	TA	1	1	0	G	0	0	0	GC	1	1	0
169	1	45	1	GA	1	1	0	G	0	0	0	A	2	1	1	G	0	0	0	C	0	0	0
170	2	33	1	G	0	0	0	G	0	0	0	TA	1	1	0	AG	1	1	0	C	0	0	0
171	2	35	1	G	0	0	0	G	0	0	0	TA	1	1	0	AG	1	1	0	C	0	0	0
172	1	35	1	GA	1	1	0	GT	1	1	0	TA	1	1	0	G	0	0	0	C	0	0	0
173	2	30	1	GA	1	1	0	G	0	0	0	A	2	1	1	AG	1	1	0	GC	1	1	0
174	1	33	1	GA	1	1	0	G	0	0	0	TA	1	1	0	G	0	0	0	GC	1	1	0
175	2	29	1	GA	1	1	0	G	0	0	0	TA	1	1	0	G	0	0	0	GC	1	1	0
176	2	43	1	A	2	1	1	GT	1	1	0	A	2	1	1	AG	1	1	0	C	0	0	0
177	2	43	1	G	0	0	0	G	0	0	0	TA	1	1	0	G	0	0	0	C	0	0	0
178	2	47	1	G	0	0	0	GT	1	1	0	TA	1	1	0	AG	1	1	0	G	2	1	1
179	2	48	1	GA	1	1	0	G	0	0	0	A	2	1	1	G	0	0	0	GC	1	1	0
180	1	35	1	A	2	1	1	G	0	0	0	TA	1	1	0	G	0	0	0	GC	1	1	0
181	1	35	1	A	2	1	1	GT	1	1	0	T	0	0	0	AG	1	1	0	C	0	0	0
182	2	31	1	A	2	1	1	G	0	0	0	T	0	0	0	G	0	0	0	G	2	1	1
183	2	36	1	GA	1	1	0	G	0	0	0	A	2	1	1	G	0	0	0	GC	1	1	0
184	2	52	1	GA	1	1	0	G	0	0	0	T	0	0	0	G	0	0	0	G	2	1	1
185	2	41	1	A	2	1	1	GT	1	1	0	T	0	0	0	AG	1	1	0	GC	1	1	0
186	2	46	1	GA	1	1	0	G	0	0	0	TA	1	1	0	G	0	0	0	GC	1	1	0
187	2	42	1	GA	1	1	0	G	0	0	0	A	2	1	1	G	0	0	0	C	0	0	0
188	2	37	1	G	0	0	0	G	0	0	0	TA	1	1	0	G	0	0	0	C	0	0	0
189	1	35	1	GA	1	1	0	GT	1	1	0	T	0	0	0	G	0	0	0	GC	1	1	0
190	2	34	1	GA	1	1	0	G	0	0	0	TA	1	1	0	G	0	0	0	GC	1	1	0
191	2	44	1	A	2	1	1	G	0	0	0	T	0	0	0	G	0	0	0	G	2	1	1
192	2	38	1	A	2	1	1	G	0	0	0	TA	1	1	0	G	0	0	0	C	0	0	0
193	1	46	1	G	0	0	0	GT	1	1	0	T	0	0	0	AG	1	1	0	C	0	0	0
194	2	43	1	G	0	0	0	GT	1	1	0	TA	1	1	0	G	0	0	0	GC	1	1	0
195	2	34	1	GA	1	1	0	G	0	0	0	T	0	0	0	A	2	1	1	GC	1	1	0
196	2	41	1	GA	1	1	0	GT	1	1	0	TA	1	1	0	G	0	0	0	GC	1	1	0
197	2	41	1	GA	1	1	0	G	0	0	0	TA	1	1	0	G	0	0	0	GC	1	1	0
198	1	43	1	GA	1	1	0	GT	1	1	0	T	0	0	0	G	0	0	0	GC	1	1	0
199	1	47	1	GA	1	1	0	GT	1	1	0	TA	1	1	0	G	0	0	0	GC	1	1	0
200	2	31	1	GA	1	1	0	G	0	0	0	A	2	1	1	A	2	1	1	G	2	1	1
201	2	48	1	GA	1	1	0	G	0	0	0	A	2	1	1	AG	1	1	0	GC	1	1	0
202	1	42	1	GA	1	1	0	GT	1	1	0	TA	1	1	0	AG	1	1	0	G	2	1	1
203	2	35	1	G	0	0	0	GT	1	1	0	A	2	1	1	G	0	0	0	GC	1	1	0
204	2	41	1	G	0	0	0	T	2	1	1	TA	1	1	0	G	0	0	0	C	0	0	0
205	1	45	1	G	0	0	0	G	0	0	0	TA	1	1	0	A	2	1	1	GC	1	1	0
206	2	50	1	GA	1	1	0	G	0	0	0	TA	1	1	0	AG	1	1	0	C	0	0	0
207	2	44	1	GA	1	1	0	GT	1	1	0	TA	1	1	0	G	0	0	0	C	0	0	0
208	1	40	1	G	0	0	0	G	0	0	0	T	0	0	0	G	0	0	0	G	2	1	1
210	2	45	1	G	0	0	0	G	0	0	0	TA	1	1	0	G	0	0	0	GC	1	1	0
213	2	54	1	G	0	0	0	G	0	0	0	TA	1	1	0	AG	1	1	0	G	2	1	1
214	2	47	1	GA	1	1	0	G	0	0	0	A	2	1	1	AG	1	1	0	GC	1	1	0
215	2	47	1	GA	1	1	0	G	0	0	0	T	0	0	0	AG	1	1	0	G	2	1	1
216	1	30	1	G	0	0	0	T	2	1	1	TA	1	1	0	G	0	0	0	GC	1	1	0
217	2	45	1	GA	1	1	0	GT	1	1	0	A	2	1	1	G	0	0	0	G	2	1	1
218	1	29	1	GA	1	1	0	G	0	0	0	TA	1	1	0	AG	1	1	0	GC	1	1	0
219	2	39	1	G	0	0	0	T	2	1	1	TA	1	1	0	G	0	0	0	G	2	1	1
220	1	31	1	G	0	0	0	GT	1	1	0	A	2	1	1	G	0	0	0	GC	1	1	0
221	2	34	1	GA	1	1	0	T	2	1	1	TA	1	1	0	G	0	0	0	GC	1	1	0
222	2	44	1	GA	1	1	0	G	0	0	0	T	0	0	0	G	0	0	0	GC	1	1	0
223	2	42	1	GA	1	1	0	GT	1	1	0	TA	1	1	0	G	0	0	0	GC	1	1	0
224	1	35	1	G	0	0	0	GT	1	1	0	T	0	0	0	G	0	0	0	G	2	1	1
225	2	29	1	G	0	0	0	G	0	0	0	TA	1	1	0	G	0	0	0	GC	1	1	0
226	2	44	1	G	0	0	0	GT	1	1	0	T	0	0	0	AG	1	1	0	G	2	1	1
227	1	43	1	G	0	0	0	G	0	0	0	TA	1	1	0	AG	1	1	0	GC	1	1	0
228	2	41	1	G	0	0	0	G	0	0	0	TA	1	1	0	G	0	0	0	GC	1	1	0
229	1	40	1	A	2	1	1	G	0	0	0	A	2	1	1	AG	1	1	0	GC	1	1	0
230	2	31	1	GA	1	1	0	G	0	0	0	T	0	0	0	G	0	0	0	GC	1	1	0
231	1	38	1	G	0	0	0	G	0	0	0	T	0	0	0	G	0	0	0	G	2	1	1
232	2	37	1	A	2	1	1	GT	1	1	0	T	0	0	0	G	0	0	0	G	2	1	1
233	2	45	1	GA	1	1	0	T	2	1	1	TA	1	1	0	G	0	0	0	GC	1	1	0
234	1	37	1	GA	1	1	0	G	0	0	0	T	0	0	0	AG	1	1	0	GC	1	1	0
235	2	43	1	A	2	1	1	G	0	0	0	TA	1	1	0	G	0	0	0	G	2	1	1
236	1	53	1	G	0	0	0	G	0	0	0	T	0	0	0	A	2	1	1	G	2	1	1
238	2	46	1	G	0	0	0	GT	1	1	0	A	2	1	1	G	0	0	0	GC	1	1	0
239	2	27	1	GA	1	1	0	GT	1	1	0	TA	1	1	0	G	0	0	0	C	0	0	0
240	2	27	1	A	2	1	1	GT	1	1	0	TA	1	1	0	G	0	0	0	G	2	1	1
241	2	33	1	GA	1	1	0	GT	1	1	0	T	0	0	0	G	0	0	0	G	2	1	1
242	1	63	2	A	2	1	1	GT	1	1	0	A	2	1	1	G	0	0	0	GC	1	1	0
243	2	21	1	GA	1	1	0	G	0	0	0	TA	1	1	0	G	0	0	0	GC	1	1	0
244	1	50	1	G	0	0	0	G	0	0	0	A	2	1	1	A	2	1	1	GC	1	1	0
245	1	37	1	GA	1	1	0	GT	1	1	0	TA	1	1	0	G	0	0	0	GC	1	1	0
246	2	40	1	GA	1	1	0	G	0	0	0	TA	1	1	0	G	0	0	0	GC	1	1	0
247	2	38	1	GA	1	1	0	G	0	0	0	T	0	0	0	G	0	0	0	GC	1	1	0
248	2	39	1	A	2	1	1	G	0	0	0	A	2	1	1	AG	1	1	0	G	2	1	1
249	1	44	1	GA	1	1	0	G	0	0	0	T	0	0	0	G	0	0	0	GC	1	1	0
250	2	34	1	GA	1	1	0	G	0	0	0	TA	1	1	0	G	0	0	0	GC	1	1	0
251	2	39	1	A	2	1	1	G	0	0	0	TA	1	1	0	AG	1	1	0	GC	1	1	0
252	2	40	1	GA	1	1	0	G	0	0	0	A	2	1	1	AG	1	1	0	GC	1	1	0
253	1	34	1	GA	1	1	0	G	0	0	0	T	0	0	0	G	0	0	0	C	0	0	0
256	1	42	1	G	0	0	0	GT	1	1	0	T	0	0	0	G	0	0	0	GC	1	1	0
257	2	27	1	GA	1	1	0	GT	1	1	0	A	2	1	1	G	0	0	0	GC	1	1	0
258	2	40	1	A	2	1	1	GT	1	1	0	A	2	1	1	G	0	0	0	GC	1	1	0
259	2	45	1	A	2	1	1	G	0	0	0	TA	1	1	0	G	0	0	0	GC	1	1	0
260	2	39	1	GA	1	1	0	G	0	0	0	A	2	1	1	G	0	0	0	GC	1	1	0
261	2	28	1	G	0	0	0	G	0	0	0	T	0	0	0	AG	1	1	0	C	0	0	0
262	2	61	2	G	0	0	0	G	0	0	0	A	2	1	1	G	0	0	0	G	2	1	1
263	2	53	1	GA	1	1	0	G	0	0	0	T	0	0	0	G	0	0	0	GC	1	1	0
264	2	23	1	G	0	0	0	GT	1	1	0	T	0	0	0	G	0	0	0	GC	1	1	0
265	1	38	1	G	0	0	0	GT	1	1	0	TA	1	1	0	G	0	0	0	C	0	0	0
266	1	34	1	GA	1	1	0	GT	1	1	0	TA	1	1	0	G	0	0	0	C	0	0	0
267	2	42	1	A	2	1	1	G	0	0	0	TA	1	1	0	AG	1	1	0	C	0	0	0
268	2	47	1	GA	1	1	0	GT	1	1	0	T	0	0	0	G	0	0	0	GC	1	1	0
269	2	39	1	GA	1	1	0	G	0	0	0	A	2	1	1	G	0	0	0	GC	1	1	0
270	1	30	1	GA	1	1	0	G	0	0	0	A	2	1	1	AG	1	1	0	G	2	1	1
271	1	38	1	G	0	0	0	GT	1	1	0	T	0	0	0	G	0	0	0	C	0	0	0
272	1	27	1	GA	1	1	0	G	0	0	0	TA	1	1	0	G	0	0	0	G	2	1	1
273	2	65	2	G	0	0	0	G	0	0	0	TA	1	1	0	G	0	0	0	C	0	0	0
274	2	88	2	GA	1	1	0	GT	1	1	0	TA	1	1	0	AG	1	1	0	GC	1	1	0
275	1	50	1	GA	1	1	0	GT	1	1	0	TA	1	1	0	G	0	0	0	G	2	1	1
276	2	46	1	G	0	0	0	G	0	0	0	TA	1	1	0	G	0	0	0	C	0	0	0
277	2	77	2	G	0	0	0	G	0	0	0	T	0	0	0	G	0	0	0	GC	1	1	0
278	2	46	1	G	0	0	0	GT	1	1	0	TA	1	1	0	G	0	0	0	GC	1	1	0
280	1	45	1	G	0	0	0	G	0	0	0	TA	1	1	0	G	0	0	0	C	0	0	0
281	2	49	1	A	2	1	1	T	2	1	1	TA	1	1	0	G	0	0	0	G	2	1	1
282	2	41	1	G	0	0	0	GT	1	1	0	TA	1	1	0	G	0	0	0	G	2	1	1
283	2	41	1	G	0	0	0	G	0	0	0	TA	1	1	0	AG	1	1	0	GC	1	1	0
284	2	36	1	A	2	1	1	GT	1	1	0	TA	1	1	0	AG	1	1	0	C	0	0	0
285	1	34	1	GA	1	1	0	G	0	0	0	T	0	0	0	AG	1	1	0	C	0	0	0
286	1	47	1	GA	1	1	0	G	0	0	0	A	2	1	1	G	0	0	0	GC	1	1	0
287	2	41	1	G	0	0	0	T	2	1	1	A	2	1	1	G	0	0	0	C	0	0	0
288	2	49	1	GA	1	1	0	GT	1	1	0	T	0	0	0	G	0	0	0	GC	1	1	0
289	2	42	1	GA	1	1	0	GT	1	1	0	T	0	0	0	AG	1	1	0	C	0	0	0
290	2	46	1	G	0	0	0	G	0	0	0	TA	1	1	0	G	0	0	0	GC	1	1	0
291	1	49	1	G	0	0	0	G	0	0	0	A	2	1	1	G	0	0	0	C	0	0	0
292	1	33	1	A	2	1	1	GT	1	1	0	TA	1	1	0	G	0	0	0	GC	1	1	0
293	1	43	1	G	0	0	0	T	2	1	1	TA	1	1	0	G	0	0	0	GC	1	1	0
294	1	56	1	A	2	1	1	G	0	0	0	TA	1	1	0	AG	1	1	0	G	2	1	1
295	1	39	1	GA	1	1	0	G	0	0	0	TA	1	1	0	G	0	0	0	GC	1	1	0
296	2	44	1	GA	1	1	0	GT	1	1	0	T	0	0	0	AG	1	1	0	C	0	0	0
297	1	26	1	A	2	1	1	GT	1	1	0	A	2	1	1	AG	1	1	0	GC	1	1	0
298	2	53	1	A	2	1	1	G	0	0	0	A	2	1	1	G	0	0	0	GC	1	1	0
299	1	33	1	A	2	1	1	G	0	0	0	A	2	1	1	G	0	0	0	G	2	1	1
300	2	40	1	A	2	1	1	G	0	0	0	TA	1	1	0	G	0	0	0	GC	1	1	0
301	2	43	1	GA	1	1	0	G	0	0	0	A	2	1	1	G	0	0	0	G	2	1	1
302	2	37	1	A	2	1	1	G	0	0	0	A	2	1	1	AG	1	1	0	C	0	0	0
303	2	42	1	A	2	1	1	G	0	0	0	T	0	0	0	G	0	0	0	GC	1	1	0
304	1	41	1	GA	1	1	0	G	0	0	0	TA	1	1	0	AG	1	1	0	C	0	0	0
305	1	72	2	G	0	0	0	G	0	0	0	TA	1	1	0	G	0	0	0	GC	1	1	0
306	1	49	1	GA	1	1	0	G	0	0	0	T	0	0	0	G	0	0	0	C	0	0	0
307	2	71	2	GA	1	1	0	G	0	0	0	T	0	0	0	G	0	0	0	GC	1	1	0
308	2	28	1	A	2	1	1	G	0	0	0	A	2	1	1	G	0	0	0	GC	1	1	0
309	1	66	2	A	2	1	1	GT	1	1	0	A	2	1	1	G	0	0	0	GC	1	1	0
310	1	32	1	GA	1	1	0	G	0	0	0	TA	1	1	0	G	0	0	0	GC	1	1	0
311	1	38	1	A	2	1	1	G	0	0	0	A	2	1	1	G	0	0	0	G	2	1	1
312	1	34	1	GA	1	1	0	GT	1	1	0	TA	1	1	0	G	0	0	0	GC	1	1	0
313	2	46	1	GA	1	1	0	T	2	1	1	A	2	1	1	G	0	0	0	GC	1	1	0
314	1	23	1	A	2	1	1	G	0	0	0	A	2	1	1	G	0	0	0	GC	1	1	0
315	1	41	1	A	2	1	1	GT	1	1	0	TA	1	1	0	G	0	0	0	G	2	1	1
316	1	34	1	GA	1	1	0	GT	1	1	0	T	0	0	0	G	0	0	0	C	0	0	0
317	2	37	1	A	2	1	1	G	0	0	0	A	2	1	1	AG	1	1	0	GC	1	1	0
318	2	35	1	GA	1	1	0	GT	1	1	0	A	2	1	1	G	0	0	0	GC	1	1	0
319	2	27	1	G	0	0	0	GT	1	1	0	T	0	0	0	G	0	0	0	GC	1	1	0
320	2	30	1	GA	1	1	0	G	0	0	0	A	2	1	1	AG	1	1	0	GC	1	1	0
321	2	45	1	GA	1	1	0	G	0	0	0	TA	1	1	0	G	0	0	0	GC	1	1	0
322	1	45	1	G	0	0	0	T	2	1	1	TA	1	1	0	G	0	0	0	G	2	1	1
323	2	49	1	GA	1	1	0	G	0	0	0	TA	1	1	0	AG	1	1	0	GC	1	1	0
324	2	33	1	GA	1	1	0	GT	1	1	0	TA	1	1	0	G	0	0	0	G	2	1	1
325	2	36	1	G	0	0	0	G	0	0	0	A	2	1	1	G	0	0	0	GC	1	1	0
326	1	52	1	G	0	0	0	G	0	0	0	TA	1	1	0	A	2	1	1	C	0	0	0
327	1	39	1	GA	1	1	0	GT	1	1	0	T	0	0	0	AG	1	1	0	C	0	0	0
328	1	53	1	GA	1	1	0	G	0	0	0	TA	1	1	0	G	0	0	0	GC	1	1	0
329	1	37	1	GA	1	1	0	G	0	0	0	T	0	0	0	AG	1	1	0	GC	1	1	0
330	1	37	1	A	2	1	1	GT	1	1	0	TA	1	1	0	G	0	0	0	GC	1	1	0
